# Supplementary material for: Formation of Corrugated Damage on Bearing Race under Different AC Shaft Voltages
Source: Materials (Basel). 2024 Feb 12;17(4):859. doi: 10.3390/ma17040859 (PMC10889975; doi:10.3390/ma17040859)
Supplement: Supplementary file 1 [file materials-17-00859-s001.zip]

Archive with 1 entries (1 files):
- materials-2770018-supplementary.pdf
